# Supplementary material for: Restoration of miR-29b exerts anti-cancer effects on glioblastoma
Source: Cancer Cell Int. 2017 Nov 17;17:104. doi: 10.1186/s12935-017-0476-9 (PMC5693545; doi:10.1186/s12935-017-0476-9)
Supplement: Supplementary file 1 — Additional file 1. Supplementary tables. [file 12935_2017_476_MOESM1_ESM.xlsx]

## Sheet: TableS1. Sample characteristics
Table S1. Characteristics of samples used for the tissue slice culture
No.	Sex	Age	Histological diagnosis	Ki-67	IDH1	ATRX	Chromosome 1p/19q	K27M	MGMT promoter	EGFR	PTEN	CDKN2A
1	F	50	glioblastoma	0.1465	wildtype	mutated	Nodel/Nodel	wildtype	methylation	no amplification	no deletion	no deletion
2	F	63	glioblastoma	0.1479	wildtype	wildtype	Nodel/Nodel	wildtype	unmethylation	no amplification	homozygous deletion	homozygous deletion
3	M	73	glioblastoma	0.247	wildtype	wildtype	Nodel/Nodel	wildtype	methylation	no amplification	hemizygous deletion	hemizygous deletion

## Sheet: TableS2. DEmiRNAs
Table S2. Differentially expressed microRNAs between glioblastoma (GBM) and non-tumour brain tissues. A total of 170 microRNAs were found to be significant after combining open source data from two previous studies comparing GBM (n=9) and non-tumour brain tissues (n=6) with miRNA-seq [13, 14]. Log2(FC) indicates log2(fold change of non-tumour brain tissues to GBM).
No.	MicroRNA	log2(FC)	log2(FC-standard error)	z-statistic	p-value	FDR
1	hsa-miR-124	7.5068	1.0387	7.227	0	0
2	hsa-miR-218	6.6782	0.9775	6.8322	0	0
3	hsa-miR-873	5.4139	1.0405	5.2031	0	0
4	hsa-miR-7	4.7696	0.7774	6.135	0	0
5	hsa-miR-1912	4.5089	1.8598	2.4243	0.0153	0.0429
6	hsa-miR-129star	4.5065	0.7294	6.1782	0	0
7	hsa-miR-139-3p	4.3718	0.8802	4.9666	0	0
8	hsa-miR-383	4.1483	1.0614	3.9083	0.0001	0.0007
9	hsa-miR-495	4.0638	0.9937	4.0894	0	0.0004
10	hsa-miR-139-5p	3.8873	0.9888	3.9314	0.0001	0.0007
11	hsa-miR-138	3.794	0.826	4.593	0	0.0001
12	hsa-miR-485-5p	3.6911	0.72	5.1262	0	0
13	hsa-miR-323-3p	3.5294	0.6566	5.3754	0	0
14	hsa-miR-487b	3.5207	0.7118	4.9464	0	0
15	hsa-miR-485-3p	3.4738	0.7005	4.9591	0	0
16	hsa-miR-1286	3.4257	0.9717	3.5256	0.0004	0.0025
17	hsa-miR-1224-5p	3.3436	0.7768	4.3045	0	0.0002
18	hsa-miR-132	3.3423	0.6392	5.2287	0	0
19	hsa-miR-543	3.2264	0.6293	5.1272	0	0
20	hsa-miR-490-3p	3.1761	0.7582	4.1889	0	0.0003
21	hsa-miR-490-5p	3.1672	0.8236	3.8454	0.0001	0.0009
22	hsa-miR-410	3.0772	0.8013	3.8405	0.0001	0.0009
23	hsa-miR-668	3.01	0.7603	3.9588	0.0001	0.0006
24	hsa-miR-323b-3p	2.9812	0.8378	3.5582	0.0004	0.0023
25	hsa-miR-212	2.8464	0.6536	4.3552	0	0.0002
26	hsa-miR-628-5p	2.8262	0.5173	5.4638	0	0
27	hsa-miR-124star	2.8005	0.8573	3.2666	0.0011	0.0055
28	hsa-miR-136	2.7895	0.7544	3.6977	0.0002	0.0014
29	hsa-miR-935	2.7497	0.7178	3.8304	0.0001	0.0009
30	hsa-miR-539	2.7319	0.9807	2.7857	0.0053	0.0194
31	hsa-miR-504	2.7238	0.8304	3.28	0.001	0.0053
32	hsa-miR-487a	2.7167	0.7557	3.5948	0.0003	0.0021
33	hsa-miR-138-1star	2.6958	0.5442	4.9533	0	0
34	hsa-miR-132star	2.6106	0.889	2.9365	0.0033	0.0145
35	hsa-miR-770-5p	2.5856	0.9006	2.8711	0.0041	0.0165
36	hsa-miR-433	2.5657	1.0518	2.4394	0.0147	0.0415
37	hsa-miR-4446-3p	2.5107	0.9984	2.5147	0.0119	0.0351
38	hsa-miR-154star	2.5037	0.6443	3.8859	0.0001	0.0008
39	hsa-miR-375	2.4955	0.7418	3.3642	0.0008	0.0042
40	hsa-miR-431star	2.4278	0.8736	2.7791	0.0055	0.0196
41	hsa-miR-411star	2.3678	0.5828	4.0629	0	0.0004
42	hsa-miR-342-3p	2.3513	0.6636	3.543	0.0004	0.0024
43	hsa-miR-376astar	2.3385	0.8987	2.6022	0.0093	0.0293
44	hsa-miR-431	2.3223	1.1063	2.0991	0.0358	0.0851
45	hsa-miR-496	2.2728	0.8521	2.6672	0.0076	0.0254
46	hsa-miR-7-1star	2.1583	0.8207	2.6299	0.0085	0.0274
47	hsa-miR-769-3p	2.1347	0.5331	4.0047	0.0001	0.0005
48	hsa-miR-655	2.0954	0.9282	2.2574	0.024	0.0606
49	hsa-miR-432	2.0845	0.7328	2.8443	0.0045	0.0175
50	hsa-miR-203	2.0536	0.7244	2.8349	0.0046	0.0175
51	hsa-miR-382	2.0529	0.7358	2.7901	0.0053	0.0193
52	hsa-miR-329	2.0327	0.8035	2.5298	0.0114	0.0344
53	hsa-miR-491-5p	2.0173	0.7588	2.6586	0.0078	0.0257
54	hsa-miR-221	1.9337	0.6314	3.0623	0.0022	0.0102
55	hsa-miR-379	1.9324	0.7444	2.5961	0.0094	0.0296
56	hsa-miR-369-5p	1.8083	0.7021	2.5755	0.01	0.0307
57	hsa-miR-330-3p	1.805	0.6517	2.7699	0.0056	0.0199
58	hsa-miR-379star	1.7531	0.7448	2.354	0.0186	0.0502
59	hsa-miR-149	1.7529	0.6027	2.9083	0.0036	0.0153
60	hsa-miR-1	1.7498	0.4676	3.7418	0.0002	0.0012
61	hsa-miR-889	1.7203	0.7117	2.4174	0.0156	0.0435
62	hsa-miR-136star	1.697	0.6581	2.5789	0.0099	0.0306
63	hsa-miR-153	1.573	0.6368	2.4703	0.0135	0.0392
64	hsa-miR-766	1.5411	0.6396	2.4093	0.016	0.0438
65	hsa-miR-377star	1.4851	0.6731	2.2063	0.0274	0.0678
66	hsa-miR-411	1.4768	0.6314	2.3389	0.0193	0.0513
67	hsa-miR-377	1.4701	0.6668	2.2046	0.0275	0.0678
68	hsa-miR-95	1.4609	0.6567	2.2247	0.0261	0.0656
69	hsa-miR-376a	1.4324	0.7042	2.0342	0.0419	0.0972
70	hsa-miR-127-5p	1.3517	0.6337	2.1329	0.0329	0.0787
71	hsa-miR-29b	1.3389	0.5925	2.2597	0.0238	0.0606
72	hsa-miR-425	1.3189	0.6458	2.0421	0.0411	0.096
73	hsa-let-7d	1.2599	0.5884	2.1411	0.0323	0.0776
74	hsa-miR-191	1.1826	0.4351	2.7181	0.0066	0.0222
75	hsa-miR-598	1.1699	0.5339	2.1911	0.0284	0.0697
76	hsa-miR-769-5p	1.1113	0.4806	2.3121	0.0208	0.0543
77	hsa-miR-941	-1.1655	0.4421	-2.6361	0.0084	0.0272
78	hsa-let-7bstar	-1.2002	0.5315	-2.2581	0.0239	0.0606
79	hsa-miR-505	-1.2599	0.6021	-2.0923	0.0364	0.086
80	hsa-miR-1271	-1.3444	0.4799	-2.8011	0.0051	0.0188
81	hsa-miR-30c	-1.3478	0.6665	-2.022	0.0432	0.0995
82	hsa-let-7astar	-1.3532	0.4779	-2.8314	0.0046	0.0175
83	hsa-miR-17	-1.4071	0.4293	-3.2779	0.001	0.0053
84	hsa-miR-19a	-1.4724	0.6862	-2.1456	0.0319	0.0772
85	hsa-miR-16	-1.569	0.7683	-2.0423	0.0411	0.096
86	hsa-miR-30b	-1.5931	0.5766	-2.7631	0.0057	0.02
87	hsa-miR-30a	-1.6163	0.5317	-3.0398	0.0024	0.0109
88	hsa-miR-497	-1.6345	0.6686	-2.4449	0.0145	0.0412
89	hsa-miR-455-5p	-1.641	0.6472	-2.5356	0.0112	0.0341
90	hsa-miR-34a	-1.6492	0.6841	-2.4106	0.0159	0.0438
91	hsa-miR-1285	-1.6612	0.6251	-2.6573	0.0079	0.0257
92	hsa-miR-345	-1.6969	0.6466	-2.6245	0.0087	0.0277
93	hsa-miR-195	-1.7343	0.7048	-2.4605	0.0139	0.0397
94	hsa-miR-374astar	-1.7827	0.4236	-4.2084	0	0.0003
95	hsa-miR-887	-1.7846	0.5997	-2.9756	0.0029	0.0132
96	hsa-miR-2355-3p	-1.7883	0.6916	-2.5858	0.0097	0.0302
97	hsa-miR-454	-1.8095	0.7903	-2.2895	0.022	0.0572
98	hsa-miR-28-5p	-1.8125	0.6546	-2.7686	0.0056	0.0199
99	hsa-miR-502-3p	-1.8452	0.7317	-2.5218	0.0117	0.0348
100	hsa-miR-200c	-1.8636	0.8026	-2.3218	0.0202	0.0533
101	hsa-let-7f-2star	-1.8746	0.5864	-3.1967	0.0014	0.0068
102	hsa-miR-660	-1.8812	0.5554	-3.3869	0.0007	0.0039
103	hsa-miR-19b	-1.8942	0.6565	-2.8855	0.0039	0.016
104	hsa-miR-501-3p	-1.9067	0.5849	-3.2601	0.0011	0.0055
105	hsa-miR-362-5p	-1.9099	0.6986	-2.7338	0.0063	0.0213
106	hsa-miR-20a	-1.9182	0.5605	-3.4222	0.0006	0.0035
107	hsa-miR-589	-1.9337	0.6376	-3.0327	0.0024	0.011
108	hsa-miR-501-5p	-1.9405	0.8484	-2.2873	0.0222	0.0572
109	hsa-miR-532-5p	-1.9575	0.6373	-3.0714	0.0021	0.0101
110	hsa-miR-18a	-2.0026	0.7946	-2.5204	0.0117	0.0348
111	hsa-miR-93	-2.0038	0.4846	-4.1354	0	0.0004
112	hsa-miR-550a	-2.0546	0.946	-2.1718	0.0299	0.0727
113	hsa-miR-320c	-2.0727	0.7114	-2.9137	0.0036	0.0152
114	hsa-miR-100	-2.0902	0.5893	-3.547	0.0004	0.0024
115	hsa-miR-92bstar	-2.108	0.7445	-2.8313	0.0046	0.0175
116	hsa-miR-204	-2.122	0.7816	-2.715	0.0066	0.0222
117	hsa-miR-454star	-2.125	0.9051	-2.3479	0.0189	0.0507
118	hsa-miR-32	-2.145	0.6886	-3.1151	0.0018	0.0088
119	hsa-miR-320a	-2.159	0.4914	-4.3934	0	0.0001
120	hsa-miR-3065-3p	-2.1858	0.6612	-3.3059	0.0009	0.0049
121	hsa-miR-450b-5p	-2.2107	0.7528	-2.9367	0.0033	0.0145
122	hsa-miR-155	-2.2139	0.802	-2.7606	0.0058	0.02
123	hsa-miR-486-5p	-2.2211	0.6113	-3.6334	0.0003	0.0018
124	hsa-miR-362-3p	-2.2219	1.0051	-2.2106	0.0271	0.0676
125	hsa-miR-23a	-2.2296	0.9056	-2.462	0.0138	0.0397
126	hsa-miR-500astar	-2.2319	0.5843	-3.8201	0.0001	0.0009
127	hsa-miR-361-3p	-2.2491	0.7912	-2.8425	0.0045	0.0175
128	hsa-miR-576-3p	-2.3403	0.8307	-2.8174	0.0048	0.0181
129	hsa-miR-497star	-2.3879	1.0017	-2.3838	0.0171	0.0466
130	hsa-miR-629	-2.3926	0.8731	-2.7404	0.0061	0.0211
131	hsa-miR-193a-5p	-2.4062	0.7273	-3.3082	0.0009	0.0049
132	hsa-miR-320d	-2.4079	0.8335	-2.8889	0.0039	0.016
133	hsa-miR-3615	-2.4589	0.7871	-3.1239	0.0018	0.0086
134	hsa-miR-106bstar	-2.4612	0.466	-5.2814	0	0
135	hsa-miR-92a	-2.5316	0.3756	-6.7402	0	0
136	hsa-miR-106b	-2.5512	0.7052	-3.6178	0.0003	0.0019
137	hsa-let-7istar	-2.5679	0.6001	-4.2788	0	0.0002
138	hsa-miR-99a	-2.5719	0.6285	-4.0924	0	0.0004
139	hsa-miR-148astar	-2.5876	0.9118	-2.838	0.0045	0.0175
140	hsa-miR-339-5p	-2.6387	0.6235	-4.2324	0	0.0003
141	hsa-miR-542-3p	-2.6732	0.7664	-3.4879	0.0005	0.0028
142	hsa-miR-320b	-2.6743	0.6495	-4.1172	0	0.0004
143	hsa-miR-181a-2star	-2.6924	0.9076	-2.9664	0.003	0.0134
144	hsa-miR-210	-2.8059	0.8377	-3.3495	0.0008	0.0043
145	hsa-miR-1276	-2.9031	1.1577	-2.5076	0.0122	0.0356
146	hsa-miR-92b	-2.9033	0.4985	-5.8241	0	0
147	hsa-miR-148a	-2.9535	0.5362	-5.5079	0	0
148	hsa-miR-25	-2.9652	0.4464	-6.6428	0	0
149	hsa-miR-28-3p	-2.9831	0.646	-4.6179	0	0.0001
150	hsa-miR-27a	-3.0554	0.5907	-5.1723	0	0
151	hsa-miR-130bstar	-3.232	0.5475	-5.9031	0	0
152	hsa-miR-3647-3p	-3.2813	1.4034	-2.3381	0.0194	0.0513
153	hsa-miR-891a	-3.2998	0.8694	-3.7953	0.0001	0.001
154	hsa-miR-550astar	-3.3068	1.1309	-2.9241	0.0035	0.0149
155	hsa-miR-452	-3.3118	1.148	-2.885	0.0039	0.016
156	hsa-miR-296-3p	-3.4175	0.8493	-4.024	0.0001	0.0005
157	hsa-miR-183	-3.62	0.7876	-4.5962	0	0.0001
158	hsa-miR-450a	-3.6817	1.0754	-3.4236	0.0006	0.0035
159	hsa-miR-891b	-3.8098	1.3291	-2.8665	0.0041	0.0166
160	hsa-miR-1299	-4.0768	1.0665	-3.8227	0.0001	0.0009
161	hsa-miR-888	-4.0929	1.1581	-3.5342	0.0004	0.0024
162	hsa-miR-135astar	-4.1681	1.0431	-3.9957	0.0001	0.0005
163	hsa-miR-182	-4.7027	0.8542	-5.5054	0	0
164	hsa-miR-2114	-4.8786	1.2162	-4.0112	0.0001	0.0005
165	hsa-miR-21	-4.9276	0.8083	-6.0963	0	0
166	hsa-miR-21star	-5.6719	0.9375	-6.0499	0	0
167	hsa-miR-10a	-5.7827	1.2021	-4.8106	0	0
168	hsa-miR-10bstar	-6.5371	1.0101	-6.4717	0	0
169	hsa-miR-196b	-7.4857	1.278	-5.8572	0	0
170	hsa-miR-10b	-8.9193	0.8359	-10.6709	0	0

## Sheet: TableS3. miR29b targets
Table S3. PCR results of genes targeted by miR-29b in A172 cells.
Symbol	Description	2-ΔCт		Fold Change	p-value
		Control	miR-29b
COL1A2	Collagen, type I, alpha 2	0.817902	0.019505	0.0238	0
COL4A1	Collagen, type IV, alpha 1	0.001145	2.8e-05	0.0248	0
ITGA11	Integrin, alpha 11	0.000194	6e-06	0.0321	0
MMP24	Matrix metallopeptidase 24 (membrane-inserted)	0.002405	8.2e-05	0.0343	0
SPARC	Secreted protein, acidic, cysteine-rich (osteonectin)	3.83706	0.181327	0.0473	0
COL3A1	Collagen, type III, alpha 1	1.18921	0.062789	0.0528	2e-06
FBN1	Fibrillin 1	0.267943	0.01577	0.0589	0
PXDN	Peroxidasin homologue (Drosophila)	0.05954	0.003594	0.0604	0
ADAM12	ADAM metallopeptidase domain 12	0.000375	3e-05	0.0787	0
NID1	Nidogen 1	0.072293	0.005772	0.0798	0
ELN	Elastin	0.000159	1.4e-05	0.0856	2.5e-05
GAPDH	Glyceraldehyde-3-phosphate dehydrogenase	2.02792	0.176369	0.087	0
LPL	Lipoprotein lipase	0.000772	7e-05	0.0905	2e-05
BACE1	Beta-site APP-cleaving enzyme 1	0.010598	0.000995	0.0939	1.4e-05
COL1A1	Collagen, type I, alpha 1	0.015093	0.00148	0.0981	6e-06
TET1	Tet oncogene 1	0.007189	0.00088	0.1224	0
SESTD1	SEC14 and spectrin domains 1	0.018841	0.002366	0.1256	1.3e-05
DNAJB11	DnaJ (Hsp40) homologue, subfamily B, member 11	0.089003	0.011951	0.1343	1.8e-05
TGFB3	Transforming growth factor, beta 3	0.002123	0.000289	0.1362	0
CTNNBIP1	Catenin, beta interacting protein 1	0.000273	3.8e-05	0.1403	1.3e-05
COL4A2	Collagen, type IV, alpha 2	0.03983	0.005627	0.1413	5e-06
COL5A2	Collagen, type V, alpha 2	0.558644	0.081146	0.1453	1.4e-05
MMP15	Matrix metallopeptidase 15 (membrane-inserted)	5.7e-05	8e-06	0.1469	0.000234
LAMC1	Laminin, gamma 1 (formerly LAMB2)	0.15283	0.023465	0.1535	7e-06
DICER1	Dicer 1, ribonuclease type III	0.034674	0.005486	0.1582	1.1e-05
BCL2	B-cell CLL/lymphoma 2	0.000488	7.8e-05	0.1601	0.000345
IREB2	Iron-responsive element-binding protein 2	0.032352	0.005214	0.1612	2.9e-05
ACTB	Actin, beta	6.19026	1.03049	0.1665	0
RPLP0	Ribosomal protein, large, P0	1.94531	0.324585	0.1669	0
HPRT1	Hypoxanthine phosphoribosyltransferase 1	0.019505	0.003292	0.1688	0
HDAC4	Histone deacetylase 4	0.006848	0.001194	0.1743	0.000108
DNMT3B	DNA (cytosine-5-)-methyltransferase 3 beta	0.00282	0.000499	0.1768	0.00035
TDG	Thymine-DNA glycosylase	0.045123	0.008088	0.1792	0
SFPQ	Splicing factor proline/glutamine-rich	0.183011	0.033185	0.1813	1.7e-05
DNMT3A	DNA (cytosine-5-)-methyltransferase 3 alpha	0.002559	0.000493	0.1926	0.000412
CDK6	Cyclin-dependent kinase 6	0.073302	0.016027	0.2186	0.000129
GRN	Granulin	0.094732	0.020809	0.2197	0.000586
CDC42	Cell division cycle 42 (GTP-binding protein, 25 kDa)	0.096723	0.021543	0.2227	0.000101
FOXJ2	Forkhead box J2	0.006302	0.001508	0.2393	0.000404
MBTD1	Mbt domain containing 1	0.007867	0.0019	0.2415	4e-06
SP1	Sp1 transcription factor	0.034435	0.009037	0.2624	2e-05
VEGFA	Vascular endothelial growth factor A	0.01698	0.004539	0.2673	0.00011
SRSF10	Serine/arginine-rich splicing factor 10	0.000383	0.000104	0.2711	1e-06
PCDHA12	Protocadherin alpha 12	0.000777	0.000214	0.2748	0.000144
COL7A1	Collagen, type VII, alpha 1	0.019237	0.005299	0.2755	0.000277
PPP1R13B	Protein phosphatase 1, regulatory (inhibitor) subunit 13B	0.002981	0.00084	0.2819	1e-06
DNMT1	DNA (cytosine-5-)-methyltransferase 1	0.023196	0.006708	0.2892	0.00242
COL21A1	Collagen, type XXI, alpha 1	3.1e-05	9e-06	0.2946	0.004167
AK3	Adenylate kinase 3	0.022561	0.00677	0.3001	0.002711
BMF	Bcl2 modifying factor	0.000983	0.000303	0.3078	0.000358
DGKD	Diacylglycerol kinase, delta 130 kDa	0.008144	0.002662	0.3268	0.001509
BCL2L11	BCL2-like 11 (apoptosis facilitator)	0.005962	0.001976	0.3314	0.013454
SERPINB9	Serpin peptidase inhibitor, clade B (ovalbumin), member 9	2e-05	7e-06	0.3618	0.001104
PPM1D	Protein phosphatase, Mg2+/Mn2+ dependent, 1D	0.010237	0.003835	0.3746	0.000252
GLUL	Glutamate-ammonia ligase	0.032804	0.013261	0.4043	0.035741
NREP	Chromosome 5 open reading frame 13	0.018581	0.007634	0.4108	0.007379
CD276	CD276 molecule	0.037163	0.016941	0.4559	0.01001
FEM1B	Fem-1 homologue b (C. elegans)	0.010097	0.004933	0.4886	0.006642
BAK1	BCL2 antagonist/killer 1	0.009163	0.004656	0.5082	0.138889
RLF	Rearranged L-myc fusion	0.009486	0.004888	0.5152	0.00365
PMP22	Peripheral myelin protein 22	0.066986	0.034594	0.5164	0.00035
RTC	Reverse Transcription Control	0.121582	0.065607	0.5396	0.004159
RTC	Reverse Transcription Control	0.123279	0.071298	0.5783	0.02248
RTC	Reverse Transcription Control	0.129408	0.075189	0.581	0.002411
PIK3R1	Phosphoinositide-3-kinase, regulatory subunit 1 (alpha)	0.005119	0.00303	0.5919	0.033317
PPC	Positive PCR Control	0.946058	0.600124	0.6343	0.159537
COL15A1	Collagen, type XV, alpha 1	4.3e-05	2.8e-05	0.6447	0.090605
ELF2	E74-like factor 2 (ets domain transcription factor)	0.007812	0.005512	0.7055	0.221646
PPC	Positive PCR Control	0.946058	0.694157	0.7337	0.392758
ZFP36L1	Zinc finger protein 36, C3H type-like 1	0.668964	0.493116	0.7371	0.120516
PPC	Positive PCR Control	0.926588	0.725309	0.7828	0.472464
ACVR2A	Activin A receptor, type IIA	0.004518	0.003561	0.7882	0.471278
COL5A3	Collagen, type V, alpha 3	0.000171	0.000139	0.8085	0.393898
NAV3	Neuron navigator 3	0.008729	0.007289	0.8351	0.447959
TFAP2C	Transcription factor AP-2 gamma (activating enhancer binding protein 2 gamma)	0.001253	0.001197	0.9548	0.915875
B2M	Beta-2-microglobulin	1	1	1	0
DUSP2	Dual specificity phosphatase 2	7e-06	8e-06	1.0892	0.609481
MCL1	Myeloid cell leukaemia sequence 1 (BCL2-related)	0.157127	0.190782	1.2142	0.194782
PTEN	Phosphatase and tensin homolog	3e-06	5e-06	1.4306	0.054991
S100B	S100 calcium-binding protein B	3e-06	5e-06	1.4306	0.054991
TBX21	T-box 21	3e-06	5e-06	1.4573	0.041829
TCL1A	T-cell leukaemia/lymphoma 1A	4e-06	6e-06	1.4573	0.292366
COL2A1	Collagen, type II, alpha 1	1e-05	1.6e-05	1.4777	0.362432
SPRY1	Sprouty homologue 1, antagonist of FGF signalling (Drosophila)	0.000327	0.000484	1.4811	0.014168
HGDC	Human Genomic DNA Contamination	3e-06	5e-06	1.5476	0.133983
FGB	Fibrinogen beta chain	3e-06	7e-06	2.114	0.181966
ZFP36	Zinc finger protein 36, C3H type, homologue (mouse)	0.006848	0.01541	2.2501	0.029706
BBC3	BCL2 binding component 3	0.000653	0.001501	2.2974	0.155179
FGG	Fibrinogen gamma chain	3e-06	8e-06	2.2974	0.286908
IFI30	Interferon, gamma-inducible protein 30	0.013792	0.032427	2.3511	0.035961
MYCN	V-myc myelocytomatosis virus-related oncogene, neuroblastoma-derived (avian)	3e-06	2.2e-05	6.4382	0.029192
HRK	Harakiri, BCL2-interacting protein (contains only BH3 domain)	0.000509	0.004035	7.9264	0.009025
EOMES	Eomesodermin	3e-06	5.9e-05	17.2677	0.006191
ADAMTS9	ADAM metallopeptidase with thrombospondin type 1 motif, 9	3.9e-05	0.000708	17.9594	0.033282
TNFAIP3	Tumour necrosis factor, alpha-induced protein 3	0.003545	0.08983	25.3398	0.000994
FGA	Fibrinogen alpha chain	3e-06	0.000105	30.9815	0.006015
